# Supplementary material for: Rivers shape population genetic structure in Mauritia flexuosa (Arecaceae)
Source: Ecol Evol. 2018 Jun 11;8(13):6589–98. doi: 10.1002/ece3.4142 (PMC6053585; doi:10.1002/ece3.4142)
Supplement: Supplementary file 3 [file ECE3-8-6589-s003.xlsx]

## Sheet: Diversity
Locality (code)	N	Na	He	Ho	F	HWE
		Mean (SE)
TPI	24	6.5 (0.52)	0.70 (0.03)	0.63 (0.07)	0.08 (0.10)	0.0001
JUR	22	5.7 (0.33)	0.70 (0.04)	0.59 (0.07)	0.13 (0.10)	<0.0001
TAP	23	6.7 (0.58)	0.70 (0.03	0.60 (0.06)	0.13 (0.09)	<0.0001
GUA	22	5.8 (0.39)	0.73 (0.02)	0.56 (0.09)	0.24 (0.12)	<0.0001
MAM	22	7.0 (0.73)	0.74 (0.02)	0.62 (0.07)	0.17 (0.08)	<0.0001
MAD	21	5.9 (0.43)	0.69 (0.02)	0.59 (0.07)	0.15 (0.10)	<0.0001
BVI	24	6.2 (0.47)	0.72 (0.02)	0.55 (0.08)	0.22 (0.12)	<0.0001
XAP	21	4.6 (0.54)	0.63 (0.05)	0.60 (0.09)	0.05 (0.13)	0.1893
N = number of samples evaluated, Na= Number of alelles, He= Expected heterozigosity, Ho= Observed heterozigosity, F=Fixation index, HWE = significance of deviations from Hardy-Weingberg Equilibrium

## Sheet: LD
P-value for each locus pair across all populations
(Fisher's method)
-----------------------------------------------------
Locus pair Chi2 df P-Value
-------------------- -------- --- --------
P3-1 & P4-1 Infinity 16 Highly sign.
P3-1 & P6-1 30.317550 16 0.016424
P4-1 & P6-1 Infinity 16 Highly sign.
P3-1 & P7-1 31.789720 16 0.010649
P4-1 & P7-1 16.036078 16 0.450446
P6-1 & P7-1 17.682484 16 0.342815
P3-1 & P11-1 20.776738 16 0.187253
P4-1 & P11-1 30.928670 16 0.013741
P6-1 & P11-1 18.398106 16 0.301105
P7-1 & P11-1 15.948096 16 0.456589
P3-1 & P12-1 39.816863 16 0.000828
P4-1 & P12-1 23.878528 16 0.092191
P6-1 & P12-1 39.830254 16 0.000824
P7-1 & P12-1 24.449265 16 0.080141
P11-1 & P12-1 25.332508 16 0.064174
P3-1 & P15-1 19.860401 16 0.226574
P4-1 & P15-1 36.752208 16 0.002272
P6-1 & P15-1 37.938371 16 0.001544
P7-1 & P15-1 Infinity 16 Highly sign.
P11-1 & P15-1 32.895290 16 0.007630
P12-1 & P15-1 Infinity 16 Highly sign.
P3-1 & P16-1 21.114940 16 0.174135
P4-1 & P16-1 30.690112 16 0.014736
P6-1 & P16-1 38.828055 16 0.001152
P7-1 & P16-1 20.468021 16 0.199877
P11-1 & P16-1 Infinity 16 Highly sign.
P12-1 & P16-1 34.578010 16 0.004537
P15-1 & P16-1 Infinity 16 Highly sign.
P3-1 & P18-1 21.849653 16 0.148113
P4-1 & P18-1 17.267067 16 0.368522
P6-1 & P18-1 30.039008 16 0.017801
P7-1 & P18-1 47.668199 16 0.000054
P11-1 & P18-1 17.929597 16 0.328036
P12-1 & P18-1 Infinity 16 Highly sign.
P15-1 & P18-1 33.260934 16 0.006823
P16-1 & P18-1 33.626645 16 0.006098
P3-1 & P19-1 17.791695 16 0.336235
P4-1 & P19-1 22.862732 16 0.117454
P6-1 & P19-1 28.984921 16 0.024038
P7-1 & P19-1 21.856017 16 0.147902
P11-1 & P19-1 22.360565 16 0.131926
P12-1 & P19-1 Infinity 16 Highly sign.
P15-1 & P19-1 44.550601 16 0.000163
P16-1 & P19-1 24.833229 16 0.072820
P18-1 & P19-1 25.484764 16 0.061723
#####

## Sheet: Mantel test
All population		Tapajos basin	Madeira basin
Mantel statistic r:	0.4269	0.996	0.9704
p	0.028	0.1667	0.1667
